# Supplementary material for: Deep Learning for Automated Elective Lymph Node Level Segmentation for Head and Neck Cancer Radiotherapy
Source: Cancers (Basel). 2022 Nov 9;14(22):5501. doi: 10.3390/cancers14225501 (PMC9688342; doi:10.3390/cancers14225501)
Supplement: Supplementary file 1 [file cancers-14-05501-s001.zip]

Archive with 1 entries (1 files):
- cancers-1974697-supplementary.pdf
